# Supplementary material for: Data for the physical and mechanical properties of high volume fly ash cement paste composites
Source: Data Brief. 2017 Nov 16;16:321–6. doi: 10.1016/j.dib.2017.11.047 (PMC5711659; doi:10.1016/j.dib.2017.11.047)
Supplement: Supplementary file 1 — Supplementary material [file mmc1.xls]

## Sheet: DATAS-grall(kutahya)-28d
KUTAHYA (28 days results)
Slump	Group	Porosity (%)	ASG	DUW (kN/m3)	UCS (MPa)
0 mm	1	0.32	2.03	13.1	1
	2	0.2	2.18	14.9	11.2															y = 9,8825x-0,247		p-duw
	3	0.21	2.16	14.5	10.3															R² = 0,9585
	4	0.19	2.21	14.9	13.2
	5	0.22	2.13	14.1	6.9
	6	0.16	2.26	15.3	27.3															y = 1,6862x-0,162		p-asg
	7	0.19	2.2	14.8	13.6															R² = 0,9718
100 mm	1	0.31	2.05	13.3	1.1
	2	0.19	2.21	14.8	13.8
	3	0.2	2.19	14.8	11.5
	4	0.26	2.09	13.7	5.7
	5	0.19	2.22	14.9	13.8
	6	0.2	2.18	14.8	12.1
	7	0.2	2.19	14.9	13.8
200 mm	1	0.33	2.02	12.8	0.7
	2	0.18	2.24	14.9	20.1
	3	0.21	2.15	14.7	10.2
	4	0.22	2.14	14.4	11.6				y = 0,0046x-4,901		porosity-ucs
	5	0.26	2.1	13.8	6.2				R² = 0,9298
	6	0.18	2.25	15.1	23.6
	7	0.21	2.17	14.8	13.2				y = 1,6862x-0,162		porosity-asg
									R² = 0,9718
															y = -0,0683x + 1,2036			s0-duw-p
															R² = 0,9499
															y = -0,068x + 1,2039			s100-duw-p
															R² = 0,9673
															y = -0,0649x + 1,1587			s200-duw-p
															R² = 0,9799			linear

## Sheet: DATAS-grall(soma)-28d
SOMA FLY ASH (28 days results)
Slump	Group	DUW (kN/m3)	ASG	Porosity (%)
0 mm	1	13.2	2.03	0.26
	2	14.4	2.1	0.22
	3	13.8	2.08	0.25
	4	13.2	2.07	0.25
	5	15.5	2.15	0.18
	6	16.5	2.2	0.17
	7	16.3	2.22	0.17
100 mm	1	13.1	2.05	0.25
	2	14	2.08	0.23
	3	14.3	2.1	0.22
	4	14.9	2.12	0.21
	5	14.4	2.1	0.22
	6	15.7	2.15	0.19
	7	14.7	2.15	0.21
200 mm	1	13.9	2.04	0.25
	2	14	2.07	0.24
	3	14.5	2.09	0.23
	4	14.8	2.13	0.21
	5	15.1	2.13	0.2
	6	15.9	2.16	0.19
	7	14.8	2.15	0.2
SOMA
Slump	Group	UCS (MPa)
0 mm	1	6.8
	2	13.1
	3	8.2
	4	8.7
	5	28.7
	6	27.9
	7	27.3
100 mm	1	6.5
	2	12.4
	3	14.5
	4	16.1
	5	18.7
	6	27.6
	7	17.4
200 mm	1	7.9
	2	10.2
	3	11.2
	4	16.1
	5	19.8
	6	23.9
	7	18.3

## Sheet: Porosity-ASG-UCS-DUW-küth-FA
KUTAHYA (28 days results)
Slump	Group	Porosity (%)	ASG	DUW (kN/m3)	UCS (MPa)				Porosity
0 mm	1	0.32	2.03	13.1	1				S0	S100	S200
	2	0.2	2.18	14.9	11.2			100	0.32	0.31	0.33
	3	0.21	2.16	14.5	10.3			80	0.2	0.19	0.18
	4	0.19	2.21	14.9	13.2			80	0.21	0.2	0.21
	5	0.22	2.13	14.1	6.9			75	0.19	0.26	0.22
	6	0.16	2.26	15.3	27.3			75	0.22	0.19	0.26
	7	0.19	2.2	14.8	13.6			80	0.16	0.2	0.18
100 mm	1	0.31	2.05	13.3	1.1			75	0.19	0.2	0.21
	2	0.19	2.21	14.8	13.8
	3	0.2	2.19	14.8	11.5
	4	0.26	2.09	13.7	5.7
	5	0.19	2.22	14.9	13.8
	6	0.2	2.18	14.8	12.1
	7	0.2	2.19	14.9	13.8
200 mm	1	0.33	2.02	12.8	0.7
	2	0.18	2.24	14.9	20.1
	3	0.21	2.15	14.7	10.2
	4	0.22	2.14	14.4	11.6
	5	0.26	2.1	13.8	6.2
	6	0.18	2.25	15.1	23.6
	7	0.21	2.17	14.8	13.2

## Sheet: Porosity - ASG-UCS-DUW soma-FA
SOMA FLY ASH (28 days results)								DUW
Slump	Group	DUW (kN/m3)	ASG	Porosity (%)	UCS (MPa)			S0	S100	S200
0 mm	1	13.2	2.03	0.26	6.8		100	13.2	13.1	13.9												Porosity
	2	14.4	2.1	0.22	13.1		80	14.4	14	14												S0	S100	S200
	3	13.8	2.08	0.25	8.2		80	13.8	14.3	14.5											100	0.26	0.25	0.25
	4	13.2	2.07	0.25	8.7		75	13.2	14.9	14.8											80	0.22	0.23	0.24
	5	15.5	2.15	0.18	28.7		75	15.5	14.4	15.1											80	0.25	0.22	0.23
	6	16.5	2.2	0.17	27.9		80	16.5	15.7	15.9											75	0.25	0.21	0.21
	7	16.3	2.22	0.17	27.3		75	16.3	14.7	14.8											75	0.18	0.22	0.2
100 mm	1	13.1	2.05	0.25	6.5																80	0.17	0.19	0.19
	2	14	2.08	0.23	12.4																75	0.17	0.21	0.2
	3	14.3	2.1	0.22	14.5
	4	14.9	2.12	0.21	16.1																	Relative porosity
	5	14.4	2.1	0.22	18.7																100	100	100	100
	6	15.7	2.15	0.19	27.6																80	84.6154	92	96
	7	14.7	2.15	0.21	17.4																80	96.1538	88	92
200 mm	1	13.9	2.04	0.25	7.9																75	96.1538	84	84
	2	14	2.07	0.24	10.2																75	69.2308	88	80
	3	14.5	2.09	0.23	11.2																80	65.3846	76	76
	4	14.8	2.13	0.21	16.1																75	65.3846	84	80
	5	15.1	2.13	0.2	19.8
	6	15.9	2.16	0.19	23.9
	7	14.8	2.15	0.2	18.3
								Porosity
								S0	S100	S200
							100	0.26	0.25	0.25
							80	0.22	0.23	0.24
							80	0.25	0.22	0.23
							75	0.25	0.21	0.21
							75	0.18	0.22	0.2
							80	0.17	0.19	0.19
							75	0.17	0.21	0.2

## Sheet: Soma Fly ash
Porosity (%)-7d	Porosity (%)-28d	Porosity (%)-90d
0.47	0.26	0.22	S0	100
0.42	0.22	0.17		80
0.44	0.25	0.15		80
0.43	0.25	0.14		75
0.34	0.18	0.12		75
0.33	0.17	0.11		80
0.34	0.17	0.12		75
0.46	0.25	0.23	S100	100
0.43	0.23	0.11		80
0.39	0.22	0.13		80
0.4	0.21	0.12		75
0.41	0.22	0.11		75
0.35	0.19	0.1		80
0.36	0.21	0.12		75
0.42	0.25	0.23	S200	100
0.4	0.24	0.14		80
0.37	0.23	0.12		80
0.36	0.21	0.11		75
0.35	0.2	0.12		75
0.34	0.19	0.14		80
0.35	0.2	0.13		75

## Sheet: Kütahya fly ash-
Porosity (%)-7d	Porosity (%)-28d	Porosity (%)-90d
0.47	0.32	0.2	100
0.36	0.2	0.13	80
0.38	0.21	0.14	80
0.35	0.19	0.11	75
0.41	0.22	0.16	75
0.33	0.16	0.1	80
0.34	0.19	0.12	75
0.45	0.31	0.21
0.35	0.19	0.11
0.39	0.2	0.15
0.43	0.26	0.17
0.37	0.19	0.14
0.36	0.2	0.15
0.37	0.2	0.17
0.49	0.33	0.22
0.34	0.18	0.12
0.39	0.21	0.14
0.32	0.22	0.16
0.4	0.26	0.18
0.35	0.18	0.13
0.38	0.21	0.16

## Sheet: Soma Fly ash (2)
UCS (MPa)-7d	UCS (MPa)-28d	UCS (MPa)-90d
5.44	6.8	11.1	S0	100
10.6	13.1	15.6		80
5.5	8.2	9.5		80
5.81	8.7	10.06		75
24.72	28.7	32.87		75
23.27	27.9	31.9		80
23.1	27.3	31.45		75
5.2	6.5	10.48	S100	100
10.3	12.4	14.76		80
9.8	14.5	16.87		80
11.1	16.1	18.73		75
13.4	18.7	21.49		75
23.7	27.6	31.01		80
12.25	17.4	20.12		75
5.35	7.9	12.74	S200	100
8.77	10.2	12.29		80
9.67	11.2	13.04		80
13.94	16.1	18.7		75
17.04	19.8	22.93		75
20.8	23.9	27.9		80
16.54	18.3	21.12		75

## Sheet: Kütahya fly ash- (2)
UCS (MPa)-7d	UCS (MPa)-28d	UCS (MPa)-90d
0.79	1	1.64	100
8.84	11.2	13.57	80
8.43	10.3	12.5	80
10.97	13.2	16.02	75
5.45	6.9	8.37	75
21.65	27.3	33.08	80
10.81	13.6	16.48	75
0.89	1.1	1.33
11.12	13.8	16.75
9.09	11.5	13.95
4.51	5.7	6.91
10.9	13.8	16.73
9.6	12.1	14.66
10.56	13.8	16.55
0.42	0.7	0.86
15.9	20.1	24.35
8.07	10.2	12.42
9.16	11.6	14.07
4.92	6.2	7.65
18.71	23.6	28.62
10.45	13.2	16.54
